# Supplementary material for: Supporting Physiological Trait for Indirect Selection for Grain Yield in Drought-Stressed Popcorn
Source: Plants (Basel). 2021 Jul 23;10(8):1510. doi: 10.3390/plants10081510 (PMC8399448; doi:10.3390/plants10081510)
Supplement: Supplementary file 1 [file plants-10-01510-s001.zip]

Archive with 1 entries (1 files):
- plants-1305665-supplementary.pdf
